# Supplementary material for: Awareness of Evidence-Based Treatments Among Women with Dyspareunia: A Cross-Sectional Survey Study
Source: J Clin Med. 2026 Apr 29;15(9):3408. doi: 10.3390/jcm15093408 (PMC13163913; doi:10.3390/jcm15093408)
Supplement: Supplementary file 1 [file jcm-15-03408-s001.zip]

Archive with 1 entries (1 files):
- jcm-4238824-supplementary.pdf
